# Supplementary material for: Exercise Ameliorates Atherosclerosis via Up-Regulating Serum β-Hydroxybutyrate Levels
Source: Int J Mol Sci. 2022 Mar 30;23(7):3788. doi: 10.3390/ijms23073788 (PMC8998237; doi:10.3390/ijms23073788)
Supplement: Supplementary file 1 [file ijms-23-03788-s001.zip]

Archive with 1 entries (1 files):
- ijms-1623705-supplementary.pdf
